# Supplementary material for: Synthesis, Crystal Structure, DFT, and Anticancer Activity of Some Imine-Type Compounds via Routine Schiff Base Reaction: An Example of Unexpected Cyclization to Oxazine Derivative
Source: Molecules. 2023 Jun 14;28(12):4766. doi: 10.3390/molecules28124766 (PMC10301602; doi:10.3390/molecules28124766)
Supplement: Supplementary file 1 [file molecules-28-04766-s001.zip]

Archive with 1 entries (1 files):
- molecules-2335712-supplementary.pdf
